# Supplementary material for: Supporting Measures to Improve Biosecurity within Italian Poultry Production
Source: Animals (Basel). 2024 Jun 8;14(12):1734. doi: 10.3390/ani14121734 (PMC11201041; doi:10.3390/ani14121734)
Supplement: Supplementary file 1 [file animals-14-01734-s001.zip]

Archive with 6 entries (6 files):
- File S1_Farmer questionnaire.pdf
- File S2_Advisor questionnaire.pdf
- File S3_ADKAR-Partage.pdf
- File S4_NetPoulSafe_EngagementLetterAddendum_ENG.pdf
- File S5.pptx
- File S6_Database.xlsx
