# Supplementary material for: Supporting Measures to Improve Biosecurity within Italian Poultry Production
Source: Animals (Basel). 2024 Jun 8;14(12):1734. doi: 10.3390/ani14121734 (PMC11201041; doi:10.3390/ani14121734)
Supplement: Supplementary file 1 [file animals-14-01734-s001.zip › File S6_Database.xlsx]

## Sheet: Legenda
Farmer	Person who actively works in the farm
Farm manager	Person who does not actively work in the farm but supervises the farm
Farm worker	Person who support the farmer in the daily work (e.g., family member)
Farm technician	Technician working in the farm but as employee of an integrated company
Farm veterinarian	Veterinarian working in the farm but as employee of an integrated company
Integrated company representative	Person head of the veterinary practice in the integrated company
Official veterinarian	Veterinarian working for local public institutions outside the integrated system, in charge of performing official controls on biosecurity
External expert	Person outside the farm, the integration and the local public institution, but with deep knowledge on poultry industry

## Sheet: Information
Characteristics of the pilot farms involved in the implementation of SMs and validation phase
		General information							Virtual farm tour - Group discussion		Coaching (Validation phase)											PartAge							ADKAR 1					ADKAR 2					Biocheck.UGent 1			Biocheck.UGent 2
Farms		Category	No. of person involved	Participant	Province	Integrated Company	WP2 questionnaires	Test phase questionnaires	Meat sector	Egg sector	Initial assessment (ADKAR-PartAge and Biocheck.UGent)	Coachee	Farm team (no. of persons involved, coach and coachee excluded)	Farm team (role of persons involved)	Plan(s) agreed	Action plan(s) agreed	Session concluded	Status of the action plans' implementation during the validation period	Follow up action	No. of follow up actions	Final assessment (ADKAR-PartAge and Biocheck.UGent)	Age	Sex	Background	Education	Roles and no. of people working in the farm		Satisfaction work/life balance	A1	D1	K1	A1	R1	A2	D2	K2	A2	R2	Average 1	External 1	Internal 1	Average 2	External 2	Internal 2
1	Egg group	Layer 1 - Rearing	2	Farm technician	Padua	1	X			X	X	X	3	Official veterinarian (1), farm veterinarians (2)	YES	Direct support by a stakeholder	YES	PARTLY	NO	0	X	35-50	M	Technician	Degree (animal science)	Internal staff + external staff	17	Quite satisfied	5	5	4	3	NA	5	5	4	3	3	72	74	70	72	74	70
				Farm manager						X
2		Layer 2 - Rearing	1	Farmer	Padua	2	X			X	X	X	3	Official veterinarian (1), farm technician (1), integrated company representative (1)	YES	Fencing of the farm area	YES	PARTLY	NO	0	X	<35	M	Farmer (poultry) since some years (different job before)	Degree (in other than animal science or similar)	Farmer + external staff	3	Quite satisfied	5	4	4	4	NA	5	4	4	4	3	86	81	91	86	81	91
3		Layer 3 - Pullet	1	Farm technician	Padua	1	X				X	X	1	Official veterinarian (1)	YES	Bacterial auto-control after cleaning and disinfection (C&D)	YES	NO	YES - Phone call	2	X	35-50	F	Technician	Degree (in animal sciences or similar)	Farmer + internal staff		Quite satisfied	5	5	4	4	NA	5	5	4	4	3	86	84	91	86	84	91
4		Layer 4 - Pullet	1	Farmer	Padua	2	X			X	X	X	1	Official veterinarian (1)	NO*						X	<35	M	Farmer (poultry) since always	High school	Farmer + external staff	3	Quite satisfied	5	5	2	5	NA	5	5	2	5	3	89	89	88	89	89	88
5		Free range layer 1	1	Farm manager	Padua	1	X	X		X	X	X	2	Official veterinarian (1), farm veterinarian (1)	YES	Signages/banners in the farm area	YES	PARTLY	YES - Phone call	1	X	35-50	F	Farmer (poultry) since some years (different job before)	Degree (in other than animal science or similar)	Internal staff + external staff	4	Quite satisfied	4	5	4	5	NA	4	5	4	5	3	81	80	82	81	80	82
6		Free range layer 2	2	Farm veterinarian	Bologna	1	X	X		X	X	X	1	External expert (1)	NO						NA	35-50	F	Veterinarian	Degree (in animal sciences or similar)	Internal staff		Quite satisfied	5	5	4	5	NA	NA	NA	NA	NA	NA	80	80	80	NA	NA	NA
				Farm veterinarian						X
7		Free range layer 3	1	Farmer	Piacenza	3	X	X			X	X	1	Farm technician (1)	NO						X	35-50	F	Farmer (other species before, now poultry) since always	Compulsory school	Farmer + internal staff + external staff	3	Quite satisfied	5	5	5	5	NA	5	5	5	5	3	87	88	83	87	88	83
8		Breeder 1	1	Farmer	Parma	2	X	X
9		Breeder 2	1	Farmer	Brescia	6	X	X			X	X	2	Farm veterinarian (1), external expert (1)	NO*						X	>50	M	Farmer (poultry) since always	High school	Farmer + internal staff + external staff	3	Quite satisfied	5	4	2	4	NA	5	4	2	4	3	87	90	81	87	90	81
10		Breeder 3	1	Farmer	Vercelli	7	X	X			X	X	5	Farm veterinarians (2), farm technician (1), official veterinarian (1), integrated company representative (1)	YES	Internal improvements of the poultry house (i.e., wall cracks)	YES	NO	NO	0	X	35-50	F	Farmer (poultry) since some years (different job before)	No information on the school education but the farmer has received some trinings by either the IC, the ASL or similar	Farmer + internal staff	4	Quite satisfied	4	4	4	4	NA	4	4	4	4	3	83	83	83	83	83	83
11	Meat group	Broiler 1	2	Farmer	Padua	3	X		X		X	X	2	Official veterinarian (1), farm veterinarian (1)	YES	Improvements in the house hygiene lock	YES	FULLY	YES - Phone call	1	X	>50	M		Compulsory school	Farmer + internal staff	2	Quite satisfied	4	5	4	5	NA	4	5	4	5	3	77	73	85	77	73	85
				Farm worker					X
12		Broiler 2	1	Farmer	Padua	3	X				X	X	3	Official veterinarian (1), farm veterinarian (1), farm worker (1)	YES	Improvements in the house hygiene lock (x2); Improvements of the litter management	YES	FULLY	YES - Phone call	1	X	35-50	M	Farmer (poultry) since always	High school	Farmer + internal staff	2	Quite satisfied	4	5	4	5	NA	4	5	4	5	3	87	88	86	87	88	86
13		Broiler 3	1	Farmer	Padua	2			X		X	X	3	Official veterinarian (1), farm technician (1), integrated company representative (1)	YES	External dissuasive systems for wild animals	YES	PARTLY	NO	0	X	35-50	M	Farmer (other species before, now poultry) since always	Compulsory school	Farmer + internal staff	4	Quite satisfied	4	3	3	4	NA	4	3	3	4	3	77	77	76	77	77	76
14		Broiler 4	1	Farmer	Padua	4	X				X	X	2	Official veterinarian (1), farm veterinarian (1)	YES	External dissuasive systems for wild animals	YES	FULLY	NO	0	X	<35	M	Farmer (poultry) since some years (different job before)	High school	Farmer + internal staff + external staff	2	Quite satisfied	4	5	4	5	NA	4	5	4	5	4	87	87	87	87	87	87
15		Broiler 5	2	Farm manager	Padua	4	X		X				2	Official veterinarian (1), farm manager (1)	YES	Dedicated footwear (boots) and disposable clothes for catching crews	YES	FULLY	YES - Phone call	1	X													4	5	4	5	5	80	80	81	82	82	81
				Farm worker					X		X	X										35-50	M	Farmer (poultry) since some years (different job before)	No information on the school education but the farmer has received some trinings by either the IC, the ASL or similar	Farmer + internal staff	2	Quite satisfied	4	4	3	3	NA
16		Free range broiler 1	2	Farmer	Padua	5	X	X	X		X	X	2	Official veterinarian (1), farm worker (1)	YES	Bacterial auto-control after cleaning and disinfection (C&D)	YES	PARTLY	YES - Phone call	1	X	35-50	M	Farmer (poultry) since always	High school	Farmer + internal staff	2	Quite satisfied	4	5	4	4	NA	4	5	4	4	3	79	74	92	80	74	93
				Farm worker					X
17		Free range broiler 2	1	Farmer	Padua	5	X	X	X		X	X	3	Official veterinarian (1), farm worker (1), farm technician (1)	YES	Dedicated footwear (boots) and disposable clothes for catching crews	YES	NO	YES - Phone call	2	X	<35	M	Farmer (poultry) and technician (poultry)	Degree (in other than animal science or similar)	Farmer + internal staff	2	Quite satisfied	4	5	5	4	NA	4	5	5	4	3	73	70	81	73	70	81
18		Free range broiler 3	2	Farmer	Foggia	5	X	X			X	X	2	Farm techicians (2)	YES	Improvements in the house hygiene lock	YES	FULLY				<35	M	Farmer (poultry) since some years (different job before)	High school	Farmer + internal staff	3	Quite satisfied	4	4	4	4	NA						86	84	92	86	84	92
				Farm technician															YES - Phone call	1	X													4	4	4	4	4
19		Free range broiler 4	1	Farmer	Padua	5			X		X	X	1	Official veterinarian (1)	YES	Improvements in the brooding area	YES	FULLY	YES - Phone call	1	X	<35	F	Farmer (poultry) since always	High school	Farmer + internal staff	2	Quite satisfied	5	5	5	5	NA	5	5	5	5	5	88	85	94	88	85	94
20		Free range broiler 5	1	Farmer	Piacenza	5
21		Turkey 1	1	Farmer	Padua	2	X	X	X		X	X	2	Official veterinarian (1), integrated company representative (1)	YES	Improvements in the house hygiene lock	YES	FULLY	NO	0	X	35-50	M	Farmer (poultry) since some years (different job before)	High school	Farmer + internal staff	2	Quite satisfied	4	5	5	5	NA	4	5	5	5	3	77	74	84	77	74	84
22		Turkey 2	1	Farmer	Padua	3	X		X		X	X	3	Official veterinarian (1), farm veterinarian (1), farm technician (1)	YES	Improvements in the house hygiene lock	YES	FULLY	YES - Phone call	2	X	>50	M	Farmer (poultry) since always	Compulsory school	Farmer + internal staff	3	Quite satisfied	5	5	4	5	NA	5	5	4	5	3	88	85	95	88	85	95
23		Turkey 3	1	Farmer	Padua	3	X		X		X	X	2	Official veterinarian (1), integrated company representative (1)	YES	Improvements in the house hygiene lock	YES	FULLY	YES - Phone call	1	X	35-50	M	Farmer (poultry) since always	High school	Farmer + internal staff	3	Quite satisfied	4	4	5	4	NA	4	4	5	4	3	86	84	89	86	84	89
24		Turkey 4	1	Farmer	Padua	8	X		X		X	X	2	Official veterinarian (1), farm veterinarian (1)	NO						NA	>50	M	Farmer (poultry) since always	Compulsory school	Farmer + internal staff	3	Quite satisfied	5	4	4	4	NA	NA	NA	NA	NA	NA	80	76	89	NA	NA	NA
25		Turkey 5	1	Farmer	Padua	3	X	X	X		X	X	3	Official veterinarian (1), farm veterinarian (1), farm technician (1)	NO						X	>50	M	Farmer (poultry) since always	High school	Farmer + internal staff	3	Quite satisfied	3	5	2	5	NA	3	5	2	5	3	85	86	82	85	86	82
26		Turkey 6	1	Farmer	Padua	8	X	X	X		X	X	2	Official veterinarian (1), farm veterinarian (1)	YES	Increased no. of dedicated footwear per poultry house	YES	FULLY	YES - Phone call	2	X	>50	M	Farmer (other species before, now poultry) since some years (different job before)	High school	Farmer + internal staff	3	Quite satisfied	4	4	4	4	NA	4	4	4	4	4	84	84	84	84	84	84
27		Duck 1	2	Farmer	Padua	2	X	X			X	X	3	Official veterinarian (1), farm technician (1), integrated company representative (1)	YES	Bacterial auto-control after cleaning and disinfection (C&D)	YES	PARTLY	YES - Phone call			>50	M	Farmer (poultry) since always	Primary school	Farmer + internal staff	3	Quite satisfied	4	4	3	3	NA						77	77	76	76	75	77
				Farm technician																2	X													4	4	3	3	3
28		Duck 2	3	Farmer	Brescia	2	X	X	X		X	X	2	Farm technician (1), farm worker (1)	YES	Bacterial auto-control after cleaning and disinfection (C&D)	YES	PARTLY	YES - Phone call			>50	M	Farmer (other species before, now poultry) since always	Compulsory school	Farmer + internal staff	3	Quite satisfied	4	3	4	2	NA						83	80	90	82	78	91
				Farm worker					X
				Farm technician																2	X													4	3	4	2	3
29		Duck 3	1	Farmer	Brescia	NA	X	X
Additional participants															*interested on infographics
30		All		External expert					X	X
31		All		Public institution					X	X
32		All		Research					X	X
33		All		Research					X	X
34		All		Research					X	X
35		All		Research					X	X
